# Supplementary material for: Exploring the Multifaceted Biological Activities of Anthocyanins Isolated from Two Andean Berries
Source: Foods. 2024 Aug 21;13(16):2625. doi: 10.3390/foods13162625 (PMC11353912; doi:10.3390/foods13162625)
Supplement: Supplementary file 1 [file foods-13-02625-s001.zip]

Archive with 1 entries (1 files):
- foods-3136758-supplementary.pdf
